# Supplementary material for: Trend and treatment status of latent tuberculosis infection patients in Japan – Analysis of Japan TB Surveillance data
Source: PLoS One. 2017 Nov 1;12(11):e0186588. doi: 10.1371/journal.pone.0186588 (PMC5665521; doi:10.1371/journal.pone.0186588)
Supplement: S1 Table — (XLSX) [file pone.0186588.s001.xlsx]

## Sheet: S1
LTBI notification by sex, 2007-2014
	Male	Female	Total
2007	1291	1597	2888
2008	2147	2584	4731
2009	1721	2271	3992
2010	2150	2676	4826
2011	3946	6069	10015
2012	3411	5232	8643
2013	3010	3991	7001
2014	3383	4046	7429
Total	21059	28466	49525
