# Supplementary material for: Trend and treatment status of latent tuberculosis infection patients in Japan – Analysis of Japan TB Surveillance data
Source: PLoS One. 2017 Nov 1;12(11):e0186588. doi: 10.1371/journal.pone.0186588 (PMC5665521; doi:10.1371/journal.pone.0186588)
Supplement: S2 Table — (XLSX) [file pone.0186588.s002.xlsx]

## Sheet: S2
LTBI notification by age group, 2007-2014
	0-24	25-44	45-64	65+	Total
2007	1698	884	251	55	2888
2008	1624	1921	1009	177	4731
2009	1233	1708	933	118	3992
2010	1301	1992	1285	248	4826
2011	2152	4291	2944	628	10015
2012	1908	3502	2592	641	8643
2013	1446	2416	2252	887	7001
2014	1368	2344	2443	1274	7429
Total	12730	19058	13709	4028	49525
