# Supplementary material for: Trend and treatment status of latent tuberculosis infection patients in Japan – Analysis of Japan TB Surveillance data
Source: PLoS One. 2017 Nov 1;12(11):e0186588. doi: 10.1371/journal.pone.0186588 (PMC5665521; doi:10.1371/journal.pone.0186588)
Supplement: S3 Table — (XLSX) [file pone.0186588.s003.xlsx]

## Sheet: S3
LTBI notification by country of birth, 2007-2014
	Japan born	Foreign-born	Unknown	Total
2007	151	2596	141	2888
2008	261	4347	123	4731
2009	240	3670	82	3992
2010	274	4504	48	4826
2011	497	9438	80	10015
2012	480	7942	221	8643
2013	427	6358	216	7001
2014	514	6726	189	7429
Total	2844	45581	1100	49525
