# Supplementary material for: Trend and treatment status of latent tuberculosis infection patients in Japan – Analysis of Japan TB Surveillance data
Source: PLoS One. 2017 Nov 1;12(11):e0186588. doi: 10.1371/journal.pone.0186588 (PMC5665521; doi:10.1371/journal.pone.0186588)
Supplement: S4 Table — (XLSX) [file pone.0186588.s004.xlsx]

## Sheet: S4
LTBI notification by job category, 2007-2014
	Primary school students	Healthcare professional	High school and university student	Housemaker	Infants and pre-school children	Regular worker	Non-regular worker and unemployed	Unknown	Total
2007	387	380	299	68	663	762	289	40	2888
2008	403	984	282	126	573	1610	702	51	4731
2009	321	884	241	121	437	1303	621	64	3992
2010	295	1311	271	128	403	1560	785	73	4826
2011	421	3677	470	259	558	2721	1772	137	10015
2012	319	3360	437	199	554	2065	1580	129	8643
2013	309	2283	331	158	499	1666	1640	115	7001
2014	174	2185	413	168	518	1863	2003	105	7429
Total	2629	15064	2744	1227	4205	13550	9392	714	49525
