# Supplementary material for: Trend and treatment status of latent tuberculosis infection patients in Japan – Analysis of Japan TB Surveillance data
Source: PLoS One. 2017 Nov 1;12(11):e0186588. doi: 10.1371/journal.pone.0186588 (PMC5665521; doi:10.1371/journal.pone.0186588)
Supplement: S5 Table — (XLSX) [file pone.0186588.s005.xlsx]

## Sheet: S5
LTBI notification by mode of detection, 2007-2014
	Hospitalized for, or via medical check-up for non TB	Others, Unknown	Via seeking medical attention	Contact investigation	via personalized medical check-up	Via mass screening for specific population	During medical survaillance for TB	Via routine work, school and community screening	Total
2007	40	137	158	2402	21	52	0	78	2888
2008	82	101	208	4036	72	80	3	149	4731
2009	86	71	202	3336	66	48	3	180	3992
2010	117	107	225	3985	90	67	5	230	4826
2011	292	188	325	7979	209	350	7	665	10015
2012	375	181	326	6603	153	194	2	809	8643
2013	550	166	342	5192	103	96	1	551	7001
2014	780	178	433	5247	97	92	1	601	7429
Total	2322	1129	2219	38780	811	979	22	3263	49525
