# Supplementary material for: Trend and treatment status of latent tuberculosis infection patients in Japan – Analysis of Japan TB Surveillance data
Source: PLoS One. 2017 Nov 1;12(11):e0186588. doi: 10.1371/journal.pone.0186588 (PMC5665521; doi:10.1371/journal.pone.0186588)
Supplement: S6 Table — (XLSX) [file pone.0186588.s006.xlsx]

## Sheet: S6
LTBI treatment outcome, by year of notification and sex
	completed			not completed			Total
	total	male	female	total	male	female
2007	1678	761	917	986	431	555	2664
2008	2754	1237	1517	1581	715	866	4335
2009	2560	1097	1463	1181	507	674	3741
2010	3120	1365	1755	1344	603	741	4464
2011	6874	2730	4144	2444	915	1529	9318
2012	6004	2381	3623	2100	781	1319	8104
2013	4847	2076	2771	1674	693	981	6521
2014	5319	2396	2923	1662	742	920	6981
Total	33156	14043	19113	12972	5387	7585	46128
