# Supplementary material for: Trend and treatment status of latent tuberculosis infection patients in Japan – Analysis of Japan TB Surveillance data
Source: PLoS One. 2017 Nov 1;12(11):e0186588. doi: 10.1371/journal.pone.0186588 (PMC5665521; doi:10.1371/journal.pone.0186588)
Supplement: S7 Table — (XLSX) [file pone.0186588.s007.xlsx]

## Sheet: S7
LTBI treatment outcome, by year of notification and age group
	completed					not completed
	0-24	25-44	45-64	65+	total	0-24	25-44	45-64	65+	total
2007	984	522	139	33	1678	586	301	85	14	986
2008	970	1129	587	68	2754	534	615	348	84	1581
2009	811	1099	580	70	2560	339	508	297	37	1181
2010	858	1303	803	156	3120	353	530	393	68	1344
2011	1632	2924	1937	381	6874	371	1057	827	189	2444
2012	1387	2420	1770	427	6004	382	831	718	169	2100
2013	1073	1680	1522	572	4847	288	564	590	232	1674
2014	995	1691	1758	875	5319	275	483	577	327	1662
Total	8710	12768	9096	2582	33156	3128	4889	3835	1120	12972
