# Supplementary material for: Trend and treatment status of latent tuberculosis infection patients in Japan – Analysis of Japan TB Surveillance data
Source: PLoS One. 2017 Nov 1;12(11):e0186588. doi: 10.1371/journal.pone.0186588 (PMC5665521; doi:10.1371/journal.pone.0186588)
Supplement: S8 Table — (XLSX) [file pone.0186588.s008.xlsx]

## Sheet: S8
LTBI treatment outcome, by year of notification and country of birth
	completed				not completed
	Foreign	Japan	Unk	total	Foreign	Japan	Unk	total
2007	73	1507	98	1678	57	895	34	986
2008	142	2519	93	2754	87	1474	20	1581
2009	133	2361	66	2560	84	1086	11	1181
2010	163	2920	37	3120	92	1245	7	1344
2011	334	6478	62	6874	99	2332	13	2444
2012	291	5551	162	6004	124	1931	45	2100
2013	284	4422	141	4847	98	1528	48	1674
2014	318	4865	136	5319	131	1493	38	1662
Total	1738	30623	795	33156	772	11984	216	12972
