# Supplementary material for: Trend and treatment status of latent tuberculosis infection patients in Japan – Analysis of Japan TB Surveillance data
Source: PLoS One. 2017 Nov 1;12(11):e0186588. doi: 10.1371/journal.pone.0186588 (PMC5665521; doi:10.1371/journal.pone.0186588)
Supplement: S9 Table — (XLSX) [file pone.0186588.s009.xlsx]

## Sheet: S9
LTBI treatment outcome, by year of notification and job category
	completed									not completed
	Healthcare professional	Regular worker	Non-regular and unemployed	Iinfants and pre-school children	High school and university student	Primary school student	Housemaker	Unknown	Total	Healthcare professional	Regular worker	Non-regular and unemployed	Iinfants and pre-school children	High school and university student	Primary school student	Housemaker	Unknown	Total
2007	189	442	173	413	158	235	45	23	1678	157	266	92	194	117	134	17	9	986
2008	579	945	358	338	169	260	77	28	2754	330	529	262	188	91	123	41	17	1581
2009	555	834	389	302	138	223	81	38	2560	280	388	189	106	84	83	33	18	1181
2010	829	973	506	264	195	210	88	55	3120	397	478	194	117	50	64	31	13	1344
2011	2477	1849	1171	433	338	344	182	80	6874	974	705	433	87	83	60	61	41	2444
2012	2330	1406	1081	415	307	247	138	80	6004	858	511	393	110	89	49	53	37	2100
2013	1546	1146	1111	378	227	252	108	79	4847	601	402	391	95	72	50	35	28	1674
2014	1576	1350	1411	385	273	141	121	62	5319	501	403	469	105	86	31	40	27	1662
Total	10081	8945	6200	2928	1805	1912	840	445	33156	4098	3682	2423	1002	672	594	311	190	12972
