# Supplementary material for: Trend and treatment status of latent tuberculosis infection patients in Japan – Analysis of Japan TB Surveillance data
Source: PLoS One. 2017 Nov 1;12(11):e0186588. doi: 10.1371/journal.pone.0186588 (PMC5665521; doi:10.1371/journal.pone.0186588)
Supplement: S10 Table — (XLSX) [file pone.0186588.s010.xlsx]

## Sheet: S10
LTBI treatment outcome, by year of notification and mode of detection
	completed									not completed
	Contact investigation	Via routine work, school and community screening	Hospitalized for, or via medical check-up for non-TB	Via seeking medical attention	Unknown	Via mass screening for specific population	Via personalized check-up	During follow-up for TB	Total	Contact investigation	Via routine work, school and community screening	Hospitalized for, or via medical check-up for non-TB	Via seeking medical attention	Unknown	Via mass screening for specific population	Via personalized check-up	During follow-up for TB	Total
2007	1403	49	17	89	73	31	16	0	1678	846	25	11	45	39	17	3	0	986
2008	2360	96	45	120	44	48	40	1	2754	1358	37	23	65	49	26	23	0	1581
2009	2138	124	58	125	43	27	43	2	2560	995	43	22	56	27	18	19	1	1181
2010	2612	147	74	130	63	41	52	1	3120	1108	59	28	72	28	21	25	3	1344
2011	5499	456	202	214	131	239	130	3	6874	1960	161	64	81	52	76	49	1	2444
2012	4581	577	259	218	117	144	108	0	6004	1628	179	83	83	48	42	35	2	2100
2013	3626	393	352	217	117	72	69	1	4847	1251	123	130	91	40	16	23	0	1674
2014	3797	436	546	299	106	63	71	1	5319	1164	127	173	100	57	23	18	0	1662
Total	26016	2278	1553	1412	694	665	529	9	33156	10310	754	534	593	340	239	195	7	12972
