# Supplementary material for: Trend and treatment status of latent tuberculosis infection patients in Japan – Analysis of Japan TB Surveillance data
Source: PLoS One. 2017 Nov 1;12(11):e0186588. doi: 10.1371/journal.pone.0186588 (PMC5665521; doi:10.1371/journal.pone.0186588)
Supplement: S11 Table — (XLSX) [file pone.0186588.s011.xlsx]

## Sheet: S11
Reasons for terminating treatment among LTBI patients who did not meet the study definition of "treatment completion", 2012-2014
	Treatment completed	Terminated due to adverse events	Terminated upon physician's judgement	Self-termination	LTFU	Gone back to country	TB death	Non TB death	Unknown	Total
Aged 65 and above	297	210	79	23	0	0	1	118	0	728
Foreign born	172	64	19	58	3	33	0	3	1	353
Healthcare professional	1055	762	73	68	1	0	0	1	0	1960
Job unknown	50	23	6	11	0	0	0	2	0	92
Regular worker	705	400	65	118	2	16	0	8	2	1316
Housemaker	68	46	7	6	0	0	0	1	0	128
Non-regular and unemployed	562	362	118	64	6	12	1	127	1	1253
High-school and university students	137	31	10	63	1	5	0	0	0	247
Infants and pre-school children	243	11	44	12	0	0	0	0	0	310
Mode of detection unknown	94	34	7	8	0	1	0	1	0	145
Via seeking medical attention	128	73	40	6	1	1	0	25	0	274
Contact investigation	2227	1264	204	283	9	31	0	22	3	4043
TOTAL*	2929	1643	328	348	10	36	1	139	3	5437
TOTAL*: The total here is not the sum of the specific population groups listed above, but is the total number those who did not meet the criteria of the study definition of “treatment completion”
